# Supplementary material for: The GATA Transcription Factor egl-27 Delays Aging by Promoting Stress Resistance in Caenorhabditis elegans
Source: PLoS Genet. 2012 Dec 13;8(12):e1003108. doi: 10.1371/journal.pgen.1003108 (PMC3521710; doi:10.1371/journal.pgen.1003108)
Supplement: Table S3 — List of EGL-27 targets. (XLSX) [file pgen.1003108.s008.xlsx]

## Sheet: EGL-27 targets
Chromosome	Peak Start	Peak End	Gene	Gene Start	Gene End	Strand	Aging Gene?	Redundant Gene?	Redundant Peak?		Label	Description
V	10292930	10293312	B0024.1	10292839	10291667	-	1	0	0		Chromosome	chromosome peak is found on
V	9160482	9160933	B0222.6	9160637	9159616	-	1	0	0		Peak Start	Coordinate for start of peak
V	9163103	9163383	B0222.7	9162979	9162025	-	1	0	0		Peak End	Coordinate for end of peak
V	9165103	9165720	B0222.8	9165281	9164271	-	1	0	0		Gene	Wormbase ID of gene that peak maps to
X	9431034	9431333	B0272.3	9431363	9432638	+	1	0	0		Gene Start	Coordinate for start of gene that peak maps to
X	4564797	4565078	C05E11.5	4565274	4569531	+	1	0	0		Gene End	Coordinate for end of gene that peak maps to
II	7789444	7789742	C06A8.3	7790483	7791492	+	1	0	0		Strand	Directionality for gene that peak maps to
X	7340869	7341178	C07D8.6	7341455	7342726	+	1	0	0		Aging Gene?	Is this gene age-regulated?
II	10706743	10706990	C09G5.5	10707118	10708204	+	1	0	0		Redundant Gene?	Gene is marked "1" as redundant when more than one peak maps to it
X	9584377	9584680	C11E4.1	9584628	9586070	+	1	0	0		Redundant Peak?	Peak is marked "1" as redundant when it maps to more than one gene
V	11012300	11012674	C13G3.1	11012439	11011566	-	1	0	0
X	6109347	6109748	C15H9.7	6109296	6106884	-	1	0	0
X	11521997	11522360	C35C5.1	11522636	11559789	+	1	0	0
X	17456852	17457046	C36E6.5	17456506	17455706	-	1	0	0
IV	7188831	7189244	C42D4.1	7189174	7190303	+	1	0	0
X	11965616	11965975	C49F5.1	11965883	11969705	+	1	0	0
X	1479173	1479495	D1005.1	1479537	1484393	+	1	0	0
IV	10469568	10469764	F01D4.2	10469735	10471862	+	1	0	0
X	7569680	7570435	F08C6.6	7569666	7568088	-	1	0	0
IV	12435511	12435765	F08G5.6	12435797	12438244	+	1	0	0
V	14468302	14468871	F08H9.6	14469195	14472426	+	1	0	1
III	8263439	8263727	F09G8.6	8263585	8262274	-	1	0	0
IV	17467866	17468444	F11E6.5	17467363	17466014	-	1	0	0
V	6365697	6365932	F13H6.3	6365654	6363408	-	1	0	0
IV	4646128	4646562	F29B9.8	4647193	4649727	+	1	0	0
V	6019140	6019367	F29G9.1	6018977	6040565	+	1	0	0
II	11181137	11181489	F37H8.3	11181570	11183063	+	1	0	0
X	10301947	10302242	F41E7.4	10302577	10303076	+	1	0	0
X	10218732	10219112	F44A6.5	10218690	10217240	-	1	0	0
V	5769641	5770451	F44E7.2	5770438	5771750	+	1	0	0
X	12503450	12503843	F45E6.6	12503252	12502506	-	1	0	0
X	7537970	7538104	F46C8.6	7537738	7536412	-	1	0	0
X	15260277	15260530	F46F2.3	15260208	15259498	-	1	0	0
X	10900139	10900586	F47B10.1	10900041	10897603	-	1	0	0
IV	13057439	13057694	F49E11.10	13057647	13059054	+	1	0	0
X	13583836	13584286	F54B11.2	13584694	13592380	+	1	0	0
V	4628444	4628752	F54D11.1	4628654	4635250	+	1	0	0
X	13770601	13770865	F55F3.3	13770483	13765276	-	1	0	0
V	13199312	13199540	F57B1.3	13199296	13198211	-	1	0	0
V	13201866	13202755	F57B1.4	13202170	13200968	-	1	0	0
V	12002933	12003155	F57F5.1	12003004	12004583	+	1	0	0
IV	326185	326997	K02D7.3	326669	325437	-	1	0	0
II	8769361	8769682	K08F8.4	8769227	8762588	-	1	0	0
II	2289397	2289796	K09F6.10	2290078	2287334	-	1	0	0
X	6448918	6449345	K10C2.4	6448954	6446604	-	1	0	0
V	10087159	10087407	R04B5.5	10087460	10088969	+	1	0	0
II	915240	915639	R07C3.7	916057	917474	+	1	0	0
V	12733561	12733762	R11D1.11	12733606	12731752	-	1	0	1
III	7566144	7566311	R13A5.3	7566495	7567351	+	1	0	0
V	9958597	9958781	T07C12.9	9958303	9956855	-	1	0	0
IV	10855118	10855473	T11G6.3	10855283	10852652	-	1	0	0
IV	9798360	9798559	T13F2.1	9799401	9802194	+	1	0	0
V	6830593	6831049	T15B7.4	6831146	6832239	+	1	0	0
V	16814827	16815174	T20B3.1	16815538	16820590	+	1	0	0
X	5653759	5654078	T22B7.7	5653798	5651830	-	1	0	0
II	9231246	9231568	T26C5.1	9231411	9232255	+	1	0	0
III	10987518	10987987	W05B2.1	10987725	10986708	-	1	0	0
III	10985618	10986065	W05B2.5	10985490	10984433	-	1	0	0
I	9055380	9055657	W06D4.1	9055438	9049452	-	1	0	0
IV	9802766	9803003	W08D2.4	9803000	9806095	+	1	0	0
V	10281345	10281631	Y22F5A.5	10281441	10280280	-	1	0	0
IV	3741138	3741404	Y37E11AR.4	3740866	3739529	-	1	0	0
V	19051469	19051723	Y39B6A.20	19050789	19049422	-	1	0	0
III	11026606	11026875	Y48A6B.7	11026448	11025121	-	1	0	0
III	7758591	7758831	ZK112.1	7758658	7761189	+	1	0	0
IV	9682522	9682786	ZK1251.2	9682398	9682040	-	1	0	0
IV	12865967	12866162	ZK896.7	12866085	12869145	+	1	0	0
II	780	1114	2L52.1	1867	4663	+	0	0	0
IV	11310688	11310887	B0035.18	11310943	11320614	+	0	0	0
V	3979777	3980295	B0213.17	3979119	3978811	-	0	0	0
V	3979777	3980295	B0213.6	3980040	3980607	+	0	0	1
III	5755180	5755430	B0244.2	5755489	5765765	+	0	0	0
III	7122758	7123112	B0280.3	7123053	7124258	+	0	0	0
III	7122758	7123112	B0280.9	7122824	7120834	-	0	0	1
X	507066	507287	B0310.2	506944	501966	-	0	0	0
III	7300138	7300539	B0361.9	7299570	7298294	-	0	1	0
III	7299481	7299683	B0361.9	7299570	7298294	-	0	1	0
I	10097079	10097509	B0379.6	10097305	10097765	+	0	0	0
IV	6956790	6956999	B0478.9	6957625	6963709	+	0	0	0
IV	7451471	7451842	B0496.8	7451429	7449068	-	0	0	0
V	8768494	8768797	B0507.2	8768885	8776457	+	0	0	0
IV	13109761	13110061	B0564.3	13109768	13108110	-	0	0	0
IV	13118994	13119162	B0564.9	13119065	13138791	+	0	0	0
IV	6657601	6657833	C01B10.11	6657982	6660381	+	0	0	0
IV	6622109	6622405	C01B10.3	6621336	6619522	-	0	0	0
II	9291567	9292036	C01G6.7	9291932	9310219	+	0	0	0
IV	10524537	10524769	C02F4.5	10524117	10523407	-	0	0	0
X	11257066	11257291	C03A3.2	11257286	11266237	+	0	0	0
X	6338484	6338772	C03B1.13	6337711	6335298	-	0	0	0
V	3388331	3388972	C04E12.11	3388154	3386489	-	0	0	0
III	10016547	10016848	C05B5.7	10016453	10014087	-	0	0	0
V	7247111	7247387	C05C8.7	7247279	7242889	-	0	1	0
V	7247880	7248217	C05C8.7	7247279	7242889	-	0	1	0
X	1103723	1104164	C05D9.5	1104209	1106039	+	0	0	0
IV	17426978	17427230	C06A12.3	17427683	17429561	+	0	0	0
IV	7258275	7258564	C06E4.4	7258637	7259521	+	0	0	0
IV	7258275	7258564	C06E4.6	7258232	7257201	-	0	0	1
IV	10781415	10781664	C06G8.1	10780683	10778959	-	0	0	0
V	11140292	11140659	C06H2.4	11141475	11142843	+	0	0	0
III	7536589	7536788	C07H6.7	7536557	7528593	-	0	0	0
II	9891281	9892010	C08H9.2	9890996	9862346	-	0	0	0
I	4035386	4035581	C09D1.1	4035894	4090875	+	0	0	0
IV	9374533	9374881	C10C5.3	9374207	9376469	+	0	0	0
IV	11435531	11435964	C10C6.1	11436618	11447021	+	0	0	0
IV	11458933	11459253	C10C6.2	11459963	11463147	+	0	0	0
IV	6173005	6173196	C11D2.4	6173024	6155476	-	0	0	0
X	9622514	9622903	C11E4.8	9623237	9624592	+	0	0	0
III	3701574	3701814	C14B1.1	3701455	3699719	-	0	0	0
III	3701574	3701814	C14B1.2	3702261	3703152	+	0	0	1
V	542622	542946	C14C6.3	543470	545360	+	0	0	0
V	539117	539375	C14C6.4	539203	541434	+	0	0	0
X	6505023	6505370	C15B12.6	6504568	6497875	-	0	0	0
X	3153213	3153492	C15C7.5	3152452	3151136	-	0	0	0
V	12733561	12733762	C15C8.1	12734162	12736020	+	0	0	0
III	6396315	6396868	C16A3.9	6396124	6374041	-	0	0	0
X	9954562	9954927	C17G1.7	9954472	9952513	-	0	0	0
IV	6818499	6818698	C17H12.8	6818590	6820627	+	0	0	0
IV	8061992	8062213	C18F3.9	8062713	8083632	+	0	0	0
II	6705657	6706085	C18H9.7	6705500	6702192	-	0	0	0
X	8997651	8997964	C24A3.1	8997415	9005989	+	0	0	0
V	5523273	5523567	C24G6.1	5523711	5537697	+	0	0	0
X	9118792	9118956	C25A11.1	9119846	9121586	+	0	0	0
X	5467312	5467660	C25F6.3	5467834	5472633	+	0	0	0
X	5339361	5339606	C26B9.2	5340304	5341974	+	0	0	0
X	5337824	5338182	C26B9.3	5338238	5340147	+	0	0	0
III	4450858	4451220	C28A5.5	4450905	4452116	+	0	0	0
III	5922252	5922531	C28H8.2	5923138	5924382	+	0	0	0
IV	11899378	11899709	C29E6.5	11899653	11902880	+	0	0	0
IV	11884383	11885003	C29E6.8	11885500	11891051	+	0	0	0
II	13668842	13669297	C31C9.7	13669005	13669614	+	0	0	0
X	14001440	14001777	C31E10.7	14001822	14002982	+	0	0	0
IV	5809830	5810029	C31H1.7	5810288	5808565	-	0	0	0
X	5138065	5138341	C31H2.8	5138958	5146704	+	0	0	0
II	6343937	6344272	C32D5.1	6344257	6345306	+	0	0	0
IV	12936343	12936692	C32H11.10	12936721	12937917	+	0	0	0
IV	12936343	12936692	C32H11.9	12936240	12935020	-	0	0	1
X	15355521	15355752	C33A11.1	15355156	15363782	+	0	0	0
IV	9516826	9517186	C33A12.19	9516974	9518387	+	0	0	0
II	11376676	11376903	C33B4.4	11376181	11375562	-	0	0	0
X	10480528	10480820	C33D3.1	10481170	10483358	+	0	0	0
IV	7778798	7779127	C33H5.8	7778946	7778004	-	0	0	0
V	13090052	13090779	C34B4.4	13091063	13094426	+	0	0	0
III	3486094	3486395	C34C12.7	3486026	3484845	-	0	0	0
V	13258977	13259193	C34D1.4	13259001	13257084	-	0	0	0
V	13267988	13268395	C34D1.5	13268431	13269801	+	0	0	0
IV	7131798	7132058	C34D4.11	7131839	7130688	-	0	0	0
X	11215514	11215886	C34F6.7	11215395	11210033	-	0	0	0
X	11215514	11215886	C34F6.8	11215621	11218077	+	0	0	1
V	5393006	5393584	C35A11.4	5393132	5389468	-	0	0	0
III	4005418	4005801	C36E8.3	4006119	4009939	+	0	0	0
I	9541170	9541472	C36F7.1	9540959	9538179	-	0	0	0
IV	12746263	12746452	C36H8.2	12746554	12749673	+	0	0	0
X	7906350	7906615	C39D10.1	7906907	7907062	+	0	0	0
IV	7188831	7189244	C42D4.13	7188094	7187364	-	0	0	1
X	9680322	9680643	C43C3.1	9680101	9675776	-	0	0	0
IV	10576665	10576913	C43F9.8	10576322	10578254	+	0	0	0
X	2402001	2402315	C43H6.7	2402045	2398806	-	0	0	0
X	980227	980597	C44C1.1	980773	983023	+	0	0	0
X	11710218	11710554	C44C10.11	11710106	11707825	-	0	0	0
X	7596007	7596309	C44E12.1	7596870	7608078	+	0	0	0
X	14580852	14581632	C44H4.3	14581575	14584289	+	0	0	0
X	5942171	5942486	C46F4.2	5942153	5937522	-	0	0	0
V	14660578	14660970	C47E8.2	14661283	14662906	+	0	0	0
IV	7405116	7405380	C48A7.8	7405533	7418718	+	0	0	0
I	6259065	6259547	C48E7.1	6260251	6264523	+	0	1	0
I	6260255	6260612	C48E7.1	6260251	6264523	+	0	1	0
IV	7903315	7903610	C49H3.4	7903723	7916623	+	0	0	0
V	9925569	9925940	C50H2.13	9926516	9927832	+	0	0	0
X	4265537	4265876	C52B9.11	4265856	4291467	+	0	0	0
X	4260315	4260599	C52B9.4	4260626	4264526	+	0	0	0
V	11975376	11975563	C52E4.1	11975492	11976733	+	0	0	0
X	12842962	12843739	C52G5.2	12843233	12845303	+	0	0	0
V	5763687	5764136	C53A3.2	5763829	5762521	-	0	0	0
I	310659	311008	C53D5.5	310888	305810	-	0	0	0
III	3542164	3542404	C54C6.2	3541592	3538277	-	0	0	0
V	18826483	18826723	C54E10.2	18826811	18831252	+	0	0	0
X	7193831	7194162	C55B6.2	7194513	7198228	+	0	0	0
IV	5706414	5707092	C55C3.2	5707081	5708402	+	0	0	0
IV	7897425	7897702	C55F2.2	7897526	7895613	-	0	0	0
X	8918827	8919108	D1009.4	8919361	8917374	-	0	0	0
IV	7236920	7237261	D2024.3	7237712	7239880	+	0	0	0
IV	8376881	8378014	D2096.6	8377612	8368326	-	0	0	0
II	7212319	7212543	E04F6.9	7212092	7211606	-	0	0	0
X	16402973	16403411	F01G12.6	16403103	16399125	-	0	0	0
IV	14219675	14220008	F02H6.5	14219843	14224399	+	0	0	0
I	7354294	7354534	F07A5.3	7354489	7357171	+	0	0	0
IV	12793532	12793905	F07C6.1	12793822	12796105	+	0	0	0
X	11384603	11384874	F08B12.1	11385041	11392705	+	0	0	0
X	11392896	11393098	F08B12.2	11393227	11401473	+	0	0	0
IV	8665835	8666041	F08B4.3	8666234	8696425	+	0	0	0
III	7338628	7338952	F08F8.2	7338928	7362026	+	0	0	0
V	14468302	14468871	F08H9.12	14468224	14465018	-	0	0	0
X	15100573	15100822	F09B12.2	15100322	15098021	-	0	0	0
X	10154191	10154626	F09B9.5	10154754	10156787	+	0	0	0
IV	3440911	3441156	F09D12.1	3441088	3441767	+	0	0	0
III	5546422	5546933	F09F7.3	5547024	5564793	+	0	0	0
V	12021411	12021697	F10C2.3	12021208	12023582	+	0	0	0
X	10666930	10667649	F11A1.2	10666801	10644334	-	0	0	0
X	3315672	3315876	F11D5.8	3315310	3347240	+	0	0	0
IV	17471826	17472462	F11E6.3	17471980	17470465	-	0	0	0
IV	17469806	17470398	F11E6.4	17470294	17469452	-	0	0	0
II	4881776	4882238	F11G11.2	4882058	4883348	+	0	0	0
X	5834763	5835493	F13D11.4	5834813	5831886	-	0	0	0
X	10691191	10691518	F13E6.4	10691869	10695001	+	0	0	0
I	7290581	7290892	F13G3.1	7291270	7293240	+	0	0	0
IV	11021604	11021850	F13H10.2	11021872	11010000	-	0	0	0
IV	11008299	11008707	F13H10.6	11009264	11009929	+	0	0	0
X	4444043	4444400	F15A8.7	4444121	4442134	-	0	0	0
IV	4294576	4294872	F15E6.3	4294870	4295678	+	0	0	0
X	8455710	8456103	F16F9.2	8455578	8450323	-	0	0	0
II	2378415	2379080	F16G10.6	2377852	2377200	-	0	0	0
X	12337837	12338055	F17A2.8	12338361	12340169	+	0	0	0
V	6105492	6105634	F17A9.3	6105658	6107507	+	0	0	0
V	10938777	10938999	F17C11.11	10938816	10937609	-	0	0	0
III	4731249	4731545	F17C8.3	4731902	4736030	+	0	0	0
II	7684252	7684626	F18A1.1	7685212	7689608	+	0	0	0
V	7413174	7413406	F18E3.11	7413418	7413814	+	0	0	0
V	7415738	7416095	F18E3.13	7416097	7416492	+	0	0	0
X	10018280	10018502	F19C6.3	10017626	10005808	-	0	0	0
V	15517502	15517668	F21A3.3	15517691	15519639	+	0	0	0
V	15517502	15517668	F21A3.7	15517318	15512830	-	0	0	1
II	7338937	7339359	F21D12.6	7339162	7349055	+	0	0	0
IV	8730568	8730800	F21D5.3	8730703	8735667	+	0	0	0
X	6518539	6518830	F22A3.1	6519289	6522603	+	0	0	0
X	8158961	8159169	F22F1.1	8159095	8160025	+	0	0	0
X	8163526	8163930	F22F1.3	8163009	8161785	-	0	0	0
X	6004269	6004524	F22F4.1	6004441	6007001	+	0	0	0
V	5712479	5712906	F25B4.1	5712883	5714740	+	0	0	0
X	825950	826258	F25E2.4	825474	813851	-	0	0	0
X	7653836	7654337	F27D9.4	7654365	7653075	-	0	0	0
V	12463000	12463476	F28C1.2	12462985	12455149	-	0	0	0
IV	3854850	3855019	F28F9.1	3855843	3861504	+	0	0	0
I	9494629	9494872	F30A10.3	9494580	9492621	-	0	0	0
X	17533852	17534223	F31A3.3	17533975	17533155	-	0	0	0
X	17562191	17562455	F31A3.5	17561375	17554915	-	0	0	0
III	6968184	6968480	F31E3.4	6968050	6963559	-	0	0	0
V	676547	676917	F31F4.15	676755	674913	-	0	0	0
V	676547	676917	F31F4.4	677570	678870	+	0	0	1
V	10904891	10905162	F32B6.11	10905886	10906679	+	0	0	0
V	10557024	10557456	F32G8.4	10557948	10560765	+	0	0	0
V	11615946	11616451	F35B12.7	11616261	11616802	+	0	0	0
X	5368249	5368503	F35C8.3	5368431	5372024	+	0	0	0
V	3307318	3307688	F35F10.10	3307361	3302413	-	0	0	0
V	3312239	3313079	F35F10.11	3312115	3310131	-	0	0	0
V	3307318	3307688	F35F10.2	3308467	3309687	+	0	0	1
IV	4042294	4042514	F35F11.1	4042567	4047779	+	0	0	0
III	4600456	4600860	F35G12.6	4600704	4603019	+	0	0	0
IV	12200807	12201020	F35G2.9	12200948	12207950	+	0	0	0
X	932750	933348	F35H12.7	933801	934903	+	0	0	0
IV	4277779	4277987	F36A4.14	4277704	4275178	-	0	0	0
IV	11021604	11021850	F36H1.6	11022573	11025841	+	0	0	1
IV	5264782	5265012	F36H12.14	5264422	5262731	-	0	0	0
X	6691190	6691450	F38B6.3	6692213	6695603	+	0	0	0
I	14768797	14769349	F39B2.8	14768967	14760631	-	0	0	0
V	4730068	4730424	F39G3.8	4730155	4726715	-	0	0	0
X	8378238	8378599	F41D9.1	8378495	8382638	+	0	0	0
X	10304091	10304460	F41E7.5	10304437	10304878	+	0	0	0
IV	5368863	5369164	F41H10.2	5369795	5383853	+	0	0	0
IV	5388725	5388971	F41H10.8	5388548	5386618	-	0	0	0
IV	7316548	7316945	F42C5.9	7317147	7314358	-	0	0	0
IV	8133539	8133896	F42G8.11	8133673	8132156	-	0	0	0
V	11585071	11585566	F43A11.3	11586237	11588111	+	0	0	0
V	9318030	9318413	F44A2.2	9318286	9320854	+	0	0	0
V	9297018	9297273	F44A2.4	9297605	9327182	+	0	0	0
IV	7619175	7619646	F45E4.2	7619614	7634641	+	0	0	0
III	3370049	3370384	F45H7.4	3370198	3363658	-	0	0	0
V	6533052	6533439	F46E10.11	6533053	6524972	-	0	0	0
V	11664975	11665172	F46F3.1	11664675	11661648	-	0	0	0
V	11674690	11675163	F46F3.4	11675920	11685251	+	0	0	0
X	7254488	7254782	F46H5.4	7254510	7245026	-	0	0	0
V	14317222	14317466	F47B8.2	14316602	14315997	-	0	0	0
V	14322800	14323083	F47B8.3	14322854	14321457	-	0	0	0
IV	3988660	3989027	F47C12.2	3989126	3991515	+	0	0	0
X	7485708	7486069	F48E3.3	7485810	7500922	+	0	0	0
X	13974562	13974978	F48F7.5	13975580	13976840	+	0	1	0
X	13975287	13975593	F48F7.5	13975580	13976840	+	0	1	0
V	619088	619483	F48G7.4	620217	621504	+	0	0	0
IV	13008479	13008934	F49E11.11	13009104	13060638	+	0	0	0
V	8444437	8444608	F52E1.10	8444751	8411770	-	0	0	0
V	8399984	8400183	F52E1.9	8399327	8398146	-	0	0	0
X	3102239	3102659	F52E4.8	3102150	3099969	-	0	0	0
IV	12531487	12531686	F53B2.5	12530633	12528534	-	0	0	0
IV	12527170	12527535	F53B2.8	12527310	12526231	-	0	0	0
X	2879631	2880119	F53B3.5	2879612	2872801	-	0	0	0
X	2863939	2864226	F53B3.6	2864284	2865676	+	0	0	0
I	988964	989198	F54A5.1	989673	992180	+	0	0	0
X	14610053	14610661	F54E4.1	14610796	14624769	+	0	0	0
X	14636672	14636940	F54E4.3	14636326	14632012	-	0	0	0
X	5488906	5489333	F55D1.1	5489802	5490077	+	0	0	0
X	5488906	5489333	F55D1.2	5488741	5489075	+	0	0	1
I	7883770	7884129	F55D12.1	7884346	7885569	+	0	0	0
IV	3921964	3922163	F56D6.2	3922159	3925039	+	0	0	0
IV	3899837	3900195	F56D6.7	3900565	3902320	+	0	0	0
X	864168	864725	F56F10.3	863850	862333	-	0	0	0
V	12024199	12024781	F57F5.5	12024137	12014367	-	0	0	0
V	16329037	16329386	F57G8.7	16329343	16330280	+	0	0	0
IV	7979590	7979902	F57H12.2	7979995	7981931	+	0	0	0
V	9769420	9769642	F58E6.10	9769333	9764617	-	0	0	0
IV	9647818	9648194	F58G6.1	9647850	9644222	-	0	0	0
V	17659120	17659540	F59A1.10	17660271	17664112	+	0	0	0
V	2008423	2008704	F59A7.8	2008690	2011526	+	0	0	0
I	10515376	10515783	F59C6.7	10515495	10507082	-	0	0	0
II	2012724	2013097	F59H6.6	2012473	2011488	-	0	0	0
V	4914926	4915109	H23N18.6	4915065	4913047	-	0	0	0
V	903520	903766	H24K24.5	903581	899318	-	0	0	0
III	4331027	4331251	H38K22.4	4331199	4322941	-	0	0	0
II	5853286	5853568	H41C03.1	5854389	5857033	+	0	0	0
IV	13253865	13254141	JC8.14	13254205	13255262	+	0	0	0
IV	5946526	5946757	K02B2.4	5946663	5943965	-	0	0	0
III	8772391	8772730	K02D10.3	8771858	8771241	-	0	0	0
II	1056915	1057223	K02E7.6	1057189	1059286	+	0	0	0
I	6810273	6810743	K02F2.5	6810387	6804304	-	0	0	0
V	11403182	11403380	K03B8.5	11403087	11401172	-	0	0	0
V	6551778	6552029	K04A8.4	6552331	6554069	+	0	0	0
V	6538302	6538507	K04A8.6	6538045	6533598	-	0	0	0
X	6456486	6456840	K04E7.2	6456827	6461720	+	0	0	0
X	1536169	1536408	K06A9.2	1536412	1540282	+	0	0	0
V	8221156	8221428	K07C11.2	8221390	8223568	+	0	0	0
V	8221156	8221428	K07C11.9	8221296	8218259	-	0	0	1
IV	6093441	6093853	K08B4.6	6093631	6092584	-	0	0	0
X	16558675	16559016	K08B5.1	16558358	16562223	+	0	1	0
X	16558059	16558329	K08B5.1	16558358	16562223	+	0	1	0
X	16553826	16554241	K08B5.2	16553790	16551145	-	0	0	0
IV	4161889	4162061	K08D10.8	4162510	4164466	+	0	0	0
II	8750894	8751433	K08F8.2	8751908	8753861	+	0	0	0
X	15630670	15631160	K09E9.4	15630335	15628718	-	0	0	0
V	9584177	9584597	K09G1.9	9584253	9590496	+	0	0	0
I	9846221	9846687	K10C3.3	9847397	9850403	+	0	0	0
II	3961340	3961601	K10G6.3	3962217	3972128	+	0	0	0
III	9860285	9860550	K11H3.7	9860628	9863200	+	0	0	0
IV	12836120	12836385	M02B1.3	12836477	12840643	+	0	0	0
IV	3803353	3803613	M02B7.4	3803367	3801597	-	0	0	0
X	3024753	3024944	M02F4.8	3025527	3026877	+	0	0	0
II	4562504	4563067	M03A1.7	4562841	4563534	+	0	0	0
V	13390896	13392136	M04G12.3	13391375	13383001	-	0	0	0
IV	11813577	11814120	M117.1	11814217	11819431	+	0	0	0
IV	3532747	3533198	M57.1	3533637	3539042	+	0	0	0
X	8252319	8252570	M60.6	8252397	8248146	-	0	0	0
IV	11092694	11093000	M7.3	11092524	11086062	-	0	0	0
IV	11080544	11080852	M7.5	11081029	11078650	-	0	0	0
IV	11095024	11095262	M7.8	11094975	11093935	-	0	0	0
IV	2275600	2275875	M70.5	2275608	2264965	-	0	0	0
V	6043824	6044140	R01B10.1	6044045	6045654	+	0	0	0
V	6043824	6044140	R01B10.2	6043168	6041179	-	0	0	1
X	14161935	14162253	R03E1.3	14161557	14158790	-	0	0	0
V	12331865	12332091	R04F11.4	12332166	12320160	-	0	0	0
III	6798068	6798381	R05H11.2	6798077	6799924	+	0	0	0
X	9858092	9858292	R07B1.3	9858297	9861667	+	0	0	0
V	12095995	12096267	R07B7.14	12096211	12097822	+	0	0	0
X	15148490	15148690	R07D5.1	15147657	15121151	-	0	0	0
IV	11215639	11216008	R07H5.10	11215316	11213622	-	0	0	0
IV	11211572	11211942	R07H5.8	11210804	11209273	-	0	0	0
V	3776943	3777269	R08E5.1	3776122	3770289	-	0	0	0
V	1438256	1438593	R09B5.11	1439206	1441857	+	0	0	0
IV	10615070	10615359	R09H10.4	10615473	10620927	+	0	0	0
IV	10702075	10702468	R102.6	10701335	10698433	-	0	0	0
IV	10702075	10702468	R102.7	10702971	10704698	+	0	0	1
III	9058993	9059376	R107.7	9059238	9060094	+	0	0	0
V	17749254	17749453	R12G8.1	17749190	17748048	-	0	0	0
X	13225277	13225723	R12H7.3	13224628	13223537	-	0	0	0
III	7554691	7555111	R13A5.5	7555584	7558132	+	0	0	0
III	7566144	7566311	R13A5.6	7565268	7564478	-	0	0	1
IV	6846057	6846309	R13H7.1	6846078	6869121	+	0	0	0
X	4383850	4384049	R160.7	4383339	4378003	-	0	0	0
V	12904079	12904333	R90.2	12904077	12903530	-	0	0	0
X	8473264	8473983	T01B10.2	8473661	8500975	+	0	0	0
X	16785985	16786301	T01C8.2	16786358	16787534	+	0	0	0
V	484323	484868	T01G6.6	484935	486889	+	0	0	0
I	8580142	8580403	T01H8.5	8580150	8573848	-	0	0	0
V	11341137	11341465	T02E9.5	11342210	11344712	+	0	1	0
V	11341913	11342112	T02E9.5	11342210	11344712	+	0	1	0
V	11308997	11309153	T03F7.1	11308425	11305047	-	0	0	0
IV	10059208	10059539	T04B2.5	10059150	10056571	-	0	0	0
V	11069315	11069661	T04C12.8	11069313	11068146	-	0	0	0
III	5991756	5992308	T04C9.2	5991827	5992177	+	0	1	0
III	5991195	5991531	T04C9.2	5991827	5992177	+	0	1	0
V	11739867	11740073	T04F3.1	11740208	11754003	+	0	0	0
X	11661626	11661857	T04F8.1	11661583	11659553	-	0	0	0
X	11666554	11666972	T04F8.6	11667081	11680853	+	0	0	0
X	10769362	10769592	T05A10.9	10769213	10782898	+	0	0	0
V	9633198	9633705	T06E4.4	9633310	9632246	-	0	0	0
X	12691538	12692345	T07C5.8	12691527	12695574	+	0	0	0
X	2427113	2427436	T07D1.6	2427498	2420456	-	0	0	0
X	6279421	6279969	T07H6.2	6279632	6298151	+	0	0	0
X	7326897	7327316	T08A9.3	7327554	7329623	+	0	0	0
V	4483016	4483471	T08H10.1	4483454	4486491	+	0	0	0
X	6323025	6323389	T10E10.2	6323253	6324473	+	0	0	0
X	6323025	6323389	T10E10.4	6322775	6314496	-	0	0	1
V	13489905	13490165	T10G3.3	13489608	13487076	-	0	0	0
V	15298625	15298925	T10H4.12	15298652	15296826	-	0	0	0
IV	10855118	10855473	T11G6.9	10855468	10861261	+	0	0	1
IV	11748969	11749168	T12A7.6	11749190	11750978	+	0	0	0
IV	9797507	9798127	T13F2.2	9797330	9791918	-	0	0	0
X	9668551	9668963	T14B1.1	9668688	9664435	-	0	0	0
II	8851991	8852422	T14D7.2	8852185	8848761	-	0	0	0
X	2215122	2215491	T14F9.3	2215623	2226616	+	0	0	0
V	6829341	6829552	T15B7.13	6828869	6827129	-	0	0	0
V	6829777	6830179	T15B7.5	6829687	6830676	+	0	1	0
V	6829341	6829552	T15B7.5	6829687	6830676	+	0	1	1
II	9617048	9617866	T15H9.2	9617038	9615918	-	0	0	0
X	12467741	12467820	T18D3.3	12466784	12464570	-	0	0	0
V	8964272	8964530	T19A5.4	8964075	8961873	-	0	0	0
V	11147173	11147530	T19C4.7	11147320	11147715	+	0	0	0
X	3932771	3933020	T19D2.1	3932835	3937859	+	0	0	0
X	661912	662406	T19D7.4	661776	658520	-	0	0	0
V	3418040	3418341	T20D4.3	3418261	3422731	+	0	0	0
V	3410121	3410434	T20D4.6	3410518	3412835	+	0	1	0
V	3409609	3409831	T20D4.6	3410518	3412835	+	0	1	0
III	10187729	10188064	T20G5.5	10187597	10195237	+	0	0	0
IV	291611	292085	T21D12.7	291352	274570	-	0	0	0
X	5645672	5645917	T22B7.5	5644898	5642875	-	0	0	0
IV	6912968	6913316	T22D1.2	6913518	6922836	+	0	0	0
X	6410427	6410649	T22E5.5	6410314	6408425	-	0	0	0
X	6416694	6416969	T22E5.6	6416355	6414117	-	0	0	0
V	13893697	13893898	T22G5.5	13893345	13896384	+	0	0	0
I	9972953	9973328	T23D8.2	9973056	9970102	-	0	0	0
IV	13689383	13689762	T23G4.2	13688763	13688292	-	0	0	0
I	6456710	6456967	T23H2.4	6456928	6453984	-	0	0	0
X	2191998	2192277	T24C12.2	2192497	2195341	+	0	0	0
X	12425297	12425814	T24D3.2	12425723	12426552	+	0	0	0
III	13606086	13606311	T25C8.2	13605948	13604219	-	0	0	0
V	15807182	15807381	T26E4.14	15807494	15805884	-	0	0	0
X	3576303	3576726	T27A10.2	3576593	3586855	+	0	0	0
V	3716226	3716620	T27C4.1	3715956	3712510	-	0	0	0
III	3699216	3699643	T27D1.1	3699612	3697868	-	0	0	0
II	11841787	11841986	T27D12.1	11842526	11854652	+	0	0	0
III	11334184	11334550	T28D6.4	11334563	11366056	+	0	0	0
I	7480167	7480431	T28F4.2	7480131	7483388	+	0	0	0
X	16017130	16017441	VB0395L.1	16016753	16013569	-	0	0	0
II	10830440	10830780	VM106R.1	10829772	10827631	-	0	0	0
IV	13347270	13347530	W02A2.9	13347655	13348543	+	0	0	0
V	8307067	8307320	W02D7.2	8307949	8310740	+	0	0	0
V	8307067	8307320	W02D7.8	8306439	8305099	-	0	0	1
X	11059658	11060191	W04G3.1	11059918	11061792	+	0	0	0
X	11061593	11062129	W04G3.2	11062056	11064464	+	0	0	0
X	11064663	11065153	W04G3.3	11065057	11066732	+	0	0	0
X	11068278	11068724	W04G3.4	11068451	11071849	+	0	0	0
X	11072796	11072884	W04G3.5	11073582	11087372	+	0	0	0
X	11056910	11057431	W04G3.8	11057360	11059718	+	0	0	0
V	12659415	12659678	W05B10.2	12659666	12658647	-	0	0	0
III	10987518	10987987	W05B2.7	10988015	10991798	+	0	0	1
IV	3439466	3439626	W05E7.1	3439652	3440449	+	0	0	0
I	13417265	13417754	W05H12.1	13418446	13423312	+	0	0	0
I	9055380	9055657	W06D4.2	9056289	9057814	+	0	0	1
IV	15640958	15641175	Y105C5A.11	15640482	15637501	-	0	0	0
I	5130783	5131598	Y110A7A.5	5131291	5137960	+	0	0	0
V	20143179	20143383	Y113G7A.13	20143588	20144076	+	0	0	0
V	20245137	20245390	Y113G7B.23	20244872	20234632	-	0	0	0
IV	9260346	9260652	Y11D7A.10	9259743	9258918	-	0	0	0
IV	4399317	4399986	Y24D9A.5	4399743	4398597	-	0	0	0
IV	14050470	14050684	Y37A1B.5	14051168	14056627	+	0	0	0
III	5769709	5770007	Y37B11A.1	5770136	5774534	+	0	0	0
III	12925992	12926369	Y37D8A.17	12925862	12921409	-	0	0	0
III	12925992	12926369	Y37D8A.18	12926440	12927665	+	0	0	1
I	13351006	13351329	Y40B1A.5	13352035	13353237	+	0	0	0
III	11641241	11641567	Y41C4A.17	11641342	11641742	+	0	0	0
III	11706409	11706832	Y41C4A.19	11706525	11705594	-	0	0	0
IV	13549263	13549661	Y45F10B.12	13549618	13588205	+	0	0	0
IV	3944491	3944768	Y46C8AL.5	3944801	3947323	+	0	0	0
V	4450589	4451032	Y47D7A.14	4450541	4443096	-	0	0	0
II	13609560	13609910	Y48E1B.10	13609681	13608092	-	0	0	0
V	14783839	14784015	Y50E8A.12	14783979	14782690	-	0	0	0
V	18581778	18582051	Y51A2D.14	18582625	18582917	+	0	0	0
I	1913900	1914081	Y51F10.7	1913967	1911679	-	0	0	0
III	3253737	3254021	Y53G8AL.3	3253132	3251450	-	0	0	0
I	14806558	14806867	Y54E5B.7	14807454	14815701	+	0	0	0
IV	2994973	2995303	Y54G2A.23	2995571	2927512	-	0	0	0
II	13721643	13722035	Y54G9A.10	13721219	13718086	-	0	0	0
III	600481	600901	Y55B1AR.1	600365	587190	-	0	0	0
IV	1054827	1055092	Y55F3AM.12	1054796	1052586	-	0	0	0
III	11921606	11922246	Y56A3A.22	11921573	11923706	+	0	0	0
II	12237547	12237863	Y57A10A.22	12237716	12235985	-	0	0	0
II	12382568	12382951	Y57A10B.3	12383377	12384600	+	0	0	0
IV	14836948	14837178	Y57G11C.21	14837127	14853588	+	0	0	0
IV	11068209	11068595	Y5F2A.3	11069359	11070230	+	0	0	0
I	529130	530377	Y65B4BL.1	530569	532855	+	0	1	0
I	530607	530875	Y65B4BL.1	530569	532855	+	0	1	0
V	18639661	18640116	Y69H2.11	18640474	18648357	+	0	0	0
V	18637541	18637957	Y69H2.14	18638447	18639549	+	0	0	0
I	2985092	2985468	Y71F9AR.2	2985168	2983264	-	0	0	0
X	11643511	11644220	Y71H9A.3	11644065	11647202	+	0	0	0
IV	6385096	6385362	Y73B6BL.20	6385236	6384834	-	0	0	0
IV	15302349	15302610	Y73F8A.11	15302381	15309344	+	0	0	0
IV	15312142	15312268	Y73F8A.12	15311637	15311195	-	0	0	0
IV	15312142	15312268	Y73F8A.13	15312065	15313973	+	0	0	1
IV	1456704	1456841	Y77E11A.2	1457074	1459513	+	0	0	0
V	5812888	5813251	ZC250.4	5813140	5812574	-	0	0	0
I	6416828	6417109	ZC328.2	6416885	6386170	-	0	0	0
X	10053602	10053835	ZC373.1	10054213	10057456	+	0	0	0
V	6793912	6794148	ZC404.1	6793919	6795113	+	0	0	0
IV	3633378	3633620	ZC416.2	3633617	3635405	+	0	0	0
V	15318653	15318876	ZK1037.13	15318937	15320531	+	0	0	0
III	3914897	3915125	ZK1058.2	3914115	3908915	-	0	0	0
III	7725638	7725957	ZK112.3	7726100	7727786	+	0	0	0
IV	9682522	9682786	ZK1251.3	9683641	9684450	+	0	0	1
II	7534341	7534640	ZK1290.13	7535054	7536914	+	0	0	0
II	7534341	7534640	ZK1290.8	7534439	7533225	-	0	0	1
V	16045791	16046200	ZK285.2	16046846	16047419	+	0	0	0
V	9666464	9666728	ZK287.1	9666673	9670025	+	0	0	0
III	8394791	8395163	ZK353.3	8395904	8396646	+	0	0	0
III	8394791	8395163	ZK353.5	8394957	8394129	-	0	0	1
IV	17245258	17245495	ZK550.2	17245553	17249699	+	0	0	0
IV	12012514	12012735	ZK617.3	12013451	12013984	+	0	0	0
I	3759027	3759445	ZK770.3	3759075	3755472	-	0	0	0
IV	12559082	12559381	ZK795.2	12558928	12557044	-	0	0	0
IV	12559082	12559381	ZK795.3	12559335	12560658	+	0	0	1
V	10206147	10206609	ZK856.10	10206571	10205653	-	0	0	0
IV	12773535	12773779	ZK897.1	12773726	12786942	+	0	0	0
X	9446112	9446405	ZK899.1	9446595	9447543	+	0	0	0
I	14952969	14953489	ZK909.3	14953475	14955477	+	0	0	0
II	10311941	10312194	ZK970.7	10312237	10312825	+	0	0	0
